# Supplementary material for: Bioinformatics approach for developing a minimum set of SNP markers for identification of temperate japonica rice varieties cultivated in Spain
Source: PLoS One. 2023 Jun 23;18(6):e0286839. doi: 10.1371/journal.pone.0286839 (PMC10289409; doi:10.1371/journal.pone.0286839)
Supplement: S1 Table — (XLSX) [file pone.0286839.s001.xlsx]

## Sheet: Hoja1
Supplementary File 1. List of japonica rice cultivars used in this study.
Cultivar	Initial collection
ALBUFERA	yes
ANTARA	yes
ARGILA	yes
ARODELTA	no
ARPA	yes
BAHIA	yes
BALILLAxSOLLANA	yes
BOMBA	yes
BOMBON	yes
CARNAROLI	yes
COPSEMAR 7	yes
COPSEMAR 8	no
COPSEMAR 9	no
FADO	yes
FLEIXA	yes
FONSA	yes
FURIA CL	no
GARBELL	no
GAVINA	yes
GLEVA	yes
GUADIAGRAN	no
GUADIAMAR	yes
GUARA	no
HISPAGRAN	no
HISPALONG	no
HISPAMAR	no
JSENDRA	yes
LIDO	yes
LLUENT	no
LUNA CL	no
MARE CL	no
MARISMA	yes
MONTSIANELL	yes
NEMESI CL	no
NUEVO MARATELLI	yes
OLESA	yes
PINYANA	yes
PUNTAL	yes
REGINA	no
RICASTELLO	yes
SIRIO CL	no
SOTO	no
TEBRE	yes
THAIPERLA	yes
