# Supplementary material for: Bioinformatics approach for developing a minimum set of SNP markers for identification of temperate japonica rice varieties cultivated in Spain
Source: PLoS One. 2023 Jun 23;18(6):e0286839. doi: 10.1371/journal.pone.0286839 (PMC10289409; doi:10.1371/journal.pone.0286839)
Supplement: S3 Table — (XLSX) [file pone.0286839.s003.xlsx]

## Sheet: Hoja1
S3 Table. List of pairs of non-differentiable accession in the 210 varieties collection using 1317 SNPs
pair	varieties	country of origin
1	Fonsa	Spain
	Piñana	Spain
2	Guadiamar	Spain
	M-103	USA
3	Puntal	Spain
	Clavel	Spain
4	M-5	USA
	M-9	USA
