# Supplementary material for: Bioinformatics approach for developing a minimum set of SNP markers for identification of temperate japonica rice varieties cultivated in Spain
Source: PLoS One. 2023 Jun 23;18(6):e0286839. doi: 10.1371/journal.pone.0286839 (PMC10289409; doi:10.1371/journal.pone.0286839)
Supplement: S6 Table — The SNPs in each primer are indicated in brackets. (XLSX) [file pone.0286839.s006.xlsx]

## Sheet: Hoja1
S6 Table. Sequences of the 22 primers used in this study. The SNPs in each primer are indicated in brackets
1-504463	TGTTAACTTTTCATTTTGAACTACAGATTTGAGCATCCATAAATTGTTTA[C/T]GACACGTGCTGATCTTCACCGCACTGTCTATACACATGCGAAAGTCAAGG
1-9010958	TAAAATGCTTCTGGGATGAGCCACATCATCCAGTGAACAATGGTTATTGCATC[A/G]AGAAAAAGACAAAATAAAAGAGAAGAGAGTTGAGCCATCAATTATAAAG
1-21657807	ACTATGGTCAACCGAGTCACACTTCTTCCAAACCTCCACTAGCCAGCACA[C/T]CTCTTTATACATGTTTCATAATAATATTAGGCATCCAAATCTCTCTTTGG
1-25253276	CGTCGCCGACGGATACATCCGGCACAAGGATCAGCCACAACAGTTGACATT[C/A]CTAGAACAATTTTGAGGGTTCGTCTCATCGCACTCCTCATAGACAGGGGC
1-26375603	ATTGTTTAAGCTTAAACTAGTGGTTTTGAATAACTAATATATCATATTTA[C/T]ATTTCTTTAATCATTGGTTCTCAATTCATACCTCATAATGATATCAGTAC
1-27325849	TTGATTAACTTGTTGTTATATGCGATTGAATTAGCTGTGAAAATATAGATCT[C/T]GAGCCAAACTACACTTTTAAGGCTGATTTTTTTTGGGTGGATAGAAAATC
3-11088482	TTAAAAACCCAATCGTGGCAAATATCATCCGGAGTCCGTATCAAATAAAAAAAACTAAACCA[A/T]ATTTAAGGAATGAGTATAATGTACAGTGATACAAAACATTTCGTCCGTTGCAAACAC
4-503727	CGATTCGCGCAGCAGGAGGAGATAGCAAGGCCATGGATAATTATCTGCCT[A/G]TGGCCTTAGCGAACTCTGCCCGGTCTTGGCTTCACGGGTTACCCCGTGGCA
4-2500045	CATCGAGGAAAACCAACTTGTTGGTGGGTCATGGCTCATGTGACAGATGTTG[C/A]TAGAAGAAGAGGGGCTCCTTTCACATTTTAGACAACAACTTTATGCGAAC
4-34890139	CCAGTCCGCGCCATCGTCCCTTTCTCTATCCTCTTCTCTCTCTCTCTCTCT[T/C]TTTCGCTGAGGGATGGGTGGATGGTGTCAGCGTTGCAGATGACCATACATA
5-361719	GAGCATATTTGCTCCAACTGTGGACACCACTCGTTTGTGTTTTGCACTGC[T/G]TGCTACATATGTATGGGGAATTAAAGAGATCCTAGTGTTATTGTGTTATCG
5-876463	TCGAACGTTTTCTGCGTGCCGAATCTTGCAGGACAGGGAAGGAAAAGCATGGCA[T/C]GATCATGGTGTGTGTTGGCGTGTCCAACATACGATTCGGGACTGCAAATCTGTAG
5-6874605	GCTAGCTGCATGGAAAGATCCATTTCGCCCGTATGGAAAAAGCTCTTCT[G/A]TACTAGTGAAATATTCAACTAGGTGCATGTCTCGCGGCGAAATACAATTGA
5-7748249	GTTGTACGTGGTAGAACTGAACTGTGAGCTTCTGTGATCTTGTGCCAATG[G/A]ATGGAAGGGTGGCTGGGGTTTTATAGCCCGGGAAAGCCAGGCATCTGTGGTCA
5-9000941	AGAAAGGATGCATTGCCTGCCACGTTCATAATCTTTGCTAAAAGGTATTC[C/T]ACCTAAAGGAAGCCCAAGAATATCATGAACTGATTCAACTATGACTAGAA
6-11249268	AAATAAAAATGATATTAAAATATATTCAATGTGTCAACGGGGTTACCCATATGCC[G/A]AATGAATAGAGTATTGGGGTACGTTGGTACGAGGATCTACACGATACGAC
6-12951899	TCATACAGTCCAGAGAAACCTAAGCCCGTGCCTAAGGGAAGGAAGGGAAAG[A/G]CGAAGATTCCGGTGAAGGTAAATTTTTGTAGTGTAATTTGTTTCGTATTG
6-13355270	ATAGGAAAATGATATATAATTGAAAAAAATCTTAAAAATATCATTACCTTTGAT[A/T]ACCTCCTATTGGCATACATAGAATATGGAATGCATATTCATAAGAGGCAATAATTTAG
8-22836510	ATCATGCCATGCCAAGCCAATGCAAACGGATGGTCGATCGGATGGCTACGATGAATG[C/A]GTCTGCGCACGGTAGCTTCTTAACCGAAAACAACAGCCATACATAGAGAG
10-875427	TCCAGCGGCGGATATGGAGTCTACCCACACACGAGAAGGCTCGGCCCACT[G/A]ACTGGGTCACGTAATTAACGCTAATCAACTTCTTAATAACTTTTTTTTAT
11-2960303	GCCAGTGGTTATGAACTGAGCTCCGATGACTCTATATTGGGTGGCAACGCGAT[G/A]TCGCAAACGGGCATGGCGCCTTCAAAGTGGCACAGTGTTGCAACCAAAAGCATAT
12-23125143	ATGTCAGTGACGGTTTGGTTGAAAGTAAAAAAATTATAGTGGAACCCACG[T/G]CTCCTCCTCCTCCTTCCTCTCTGAATGTTGCTGCGTCCCCCTGTCGGTGC
