# Supplementary material for: Bioinformatics approach for developing a minimum set of SNP markers for identification of temperate japonica rice varieties cultivated in Spain
Source: PLoS One. 2023 Jun 23;18(6):e0286839. doi: 10.1371/journal.pone.0286839 (PMC10289409; doi:10.1371/journal.pone.0286839)
Supplement: S7 Table — (XLSX) [file pone.0286839.s007.xlsx]

## Sheet: MinimSets
S 7 Table. List of minimal sets of 6 SNP markers for discriminating 27 rice varieties as derived from a germplasm collection previously genotyped.
set	Marker 1	Marker 2	Marker 3	Marker 4	Marker 5	Marker 6
1	chr5_361719	chr5_8359966	chr12_7210467	chr1_20136090	chr1_25253276	chr3_11088482
2	chr5_361719	chr5_8359966	chr4_503727	chr1_20136090	chr1_25253276	chr3_11088482
3	chr5_876463	chr4_34890139	chr10_875427	chr6_14483751	chr1_26761329	chr1_504463
4	chr5_361719	chr5_8359966	chr10_875427	chr6_14612486	chr2_2341753	chr1_504463
5	chr5_361719	chr4_34890139	chr4_2500045	chr6_13355270	chr1_27325849	chr3_11088482
6	chr5_633734	chr4_34890139	chr10_875427	chr12_23125143	chr2_2882724	chr1_504463
7	chr5_361719	chr4_35018279	chr12_6128026	chr6_16864984	chr2_2882724	chr1_1748463
8	chr5_876463	chr5_7500738	chr8_22970672	chr6_13355270	chr1_27325849	chr3_11088482
9	chr5_361719	chr5_8359966	chr4_503727	chr1_21657807	chr1_25253276	chr3_11088482
10	chr5_876463	chr4_34890139	chr10_875427	chr12_23125143	chr2_2882724	chr1_504463
11	chr5_361719	chr4_34890139	chr10_875427	chr6_14612486	chr1_27325849	chr1_504463
12	chr5_633734	chr4_35018279	chr12_7210467	chr12_23125143	chr2_2882724	chr1_504463
13	chr5_361719	chr4_34890139	chr4_4758113	chr6_12504994	chr1_26761329	chr3_11088482
14	chr5_361719	chr4_34890139	chr10_875427	chr6_16864984	chr1_25253276	chr1_504463
15	chr5_361719	chr4_34890139	chr10_875427	chr12_23125143	chr2_2882724	chr1_504463
16	chr5_876463	chr5_8359966	chr4_8000907	chr6_18969946	chr1_25125127	chr3_11088482
17	chr5_876463	chr5_8359966	chr4_503727	chr1_20136090	chr1_25253276	chr3_11088482
18	chr5_876463	chr4_34890139	chr10_875427	chr12_23125143	chr1_26761329	chr1_504463
19	chr5_361719	chr4_34890139	chr10_875427	chr6_14612486	chr2_2341753	chr1_504463
20	chr5_876463	chr4_34890139	chr8_22836510	chr6_11249268	chr1_26152958	chr3_11088482
21	chr5_876463	chr5_7500738	chr8_22836510	chr6_11249268	chr1_26152958	chr3_11088482
22	chr5_876463	chr4_34890139	chr10_875427	chr12_23125143	chr1_25024779	chr1_504463
23	chr5_876463	chr4_35018279	chr8_25620276	chr6_12951899	chr1_27325849	chr3_11088482
24	chr5_876463	chr4_34890139	chr11_4127593	chr6_16864984	chr1_25253276	chr1_259606
25	chr5_876463	chr4_34890139	chr4_503727	chr1_20136090	chr1_25253276	chr3_11088482
26	chr5_361719	chr4_34890139	chr10_1366920	chr6_16864984	chr1_25253276	chr1_504463
27	chr5_876463	chr4_34890139	chr4_4758113	chr6_12504994	chr1_26761329	chr3_11088482
28	chr5_876463	chr5_8359966	chr4_883602	chr6_13355270	chr1_26761329	chr3_11088482
29	chr5_361719	chr4_34890139	chr4_8125009	chr6_13355270	chr1_27325849	chr3_11088482
30	chr5_361719	chr4_35018279	chr4_883602	chr7_723302	chr1_26761329	chr1_504463
31	chr5_361719	chr5_8359966	chr12_3632790	chr1_20136090	chr1_25253276	chr3_11088482
32	chr5_757909	chr4_34890139	chr10_875427	chr12_23125143	chr2_2882724	chr1_504463
33	chr5_361719	chr4_34890139	chr10_875427	chr12_23004100	chr2_2341753	chr1_504463
34	chr5_361719	chr5_8359966	chr4_503727	chr6_13355270	chr1_26152958	chr3_11088482
35	chr5_876463	chr4_34890139	chr11_4127593	chr6_13741402	chr1_25125127	chr1_7320116
36	chr5_361719	chr5_8359966	chr4_503727	chr6_13355270	chr1_27325849	chr3_11088482
37	chr5_876463	chr4_35018279	chr11_2960303	chr12_23125143	chr2_2882724	chr1_504463
38	chr5_361719	chr5_8359966	chr4_883602	chr6_13355270	chr1_26761329	chr3_11088482
39	chr5_361719	chr5_6874605	chr6_12951899	chr1_25125127	chr3_11088482	chr1_9010958
40	chr5_633734	chr4_35018279	chr11_2960303	chr12_23125143	chr2_2882724	chr1_504463
41	chr5_361719	chr5_8359966	chr4_503727	chr6_13355270	chr1_26761329	chr3_11088482
42	chr5_361719	chr4_34890139	chr10_875427	chr6_14483751	chr1_25253276	chr1_504463
43	chr5_361719	chr4_34890139	chr4_4758113	chr6_13355270	chr1_27325849	chr3_11088482
44	chr5_361719	chr4_34890139	chr4_503727	chr1_21657807	chr1_25253276	chr3_11088482
45	chr5_876463	chr4_34890139	chr10_875427	chr12_23125143	chr2_2341753	chr1_504463
46	chr5_876463	chr4_34890139	chr4_4758113	chr6_11249268	chr1_26761329	chr3_11088482
47	chr5_876463	chr4_34890139	chr10_875427	chr12_23125143	chr1_26152958	chr1_504463
48	chr5_876463	chr4_34890139	chr10_875427	chr12_23125143	chr1_26644062	chr1_504463
49	chr5_876463	chr4_34890139	chr8_22970672	chr6_16864984	chr1_27325849	chr1_1748463
50	chr5_361719	chr4_34890139	chr10_875427	chr6_18012379	chr1_25253276	chr1_504463
51	chr5_633734	chr5_8359966	chr10_875427	chr6_14612486	chr2_2341753	chr1_504463
52	chr5_876463	chr4_34890139	chr4_2500045	chr6_13355270	chr1_27325849	chr3_11088482
53	chr5_876463	chr5_8359966	chr4_503727	chr1_21657807	chr1_25253276	chr3_11088482
54	chr5_876463	chr4_34890139	chr10_875427	chr12_23125143	chr1_25253276	chr1_504463
55	chr5_361719	chr5_8359966	chr12_3632790	chr1_21657807	chr1_25253276	chr3_11088482
56	chr5_361719	chr4_34890139	chr4_503727	chr1_20136090	chr1_25253276	chr3_11088482
57	chr5_361719	chr5_8359966	chr12_7210467	chr1_20136090	chr1_25024779	chr3_11088482
58	chr5_361719	chr5_7500738	chr8_22970672	chr6_13355270	chr1_27325849	chr3_11088482
59	chr5_876463	chr4_35018279	chr12_6128026	chr12_23125143	chr2_2882724	chr1_504463
60	chr5_633734	chr5_8359966	chr12_3632790	chr1_20136090	chr1_25253276	chr3_11088482
61	chr5_1639949	chr4_34890139	chr12_1621959	chr1_18750729	chr2_2341753	chr1_1374260
62	chr5_876463	chr4_34890139	chr4_1395698	chr6_11249268	chr1_25253276	chr3_11088482
63	chr5_361719	chr4_35018279	chr12_6128026	chr12_23125143	chr2_2882724	chr1_504463
64	chr5_361719	chr4_34890139	chr8_25620276	chr6_12951899	chr1_27325849	chr3_11088482
65	chr5_876463	chr4_34890139	chr4_4758113	chr6_13355270	chr1_27325849	chr3_11088482
66	chr5_876463	chr4_34890139	chr8_25620276	chr6_12951899	chr1_27325849	chr3_11088482
67	chr5_361719	chr4_34890139	chr8_22836510	chr6_16864984	chr2_2882724	chr1_1748463
68	chr5_876463	chr4_34890139	chr10_875427	chr6_14612486	chr2_2341753	chr1_504463
69	chr5_361719	chr5_8359966	chr12_7210467	chr1_21657807	chr1_25024779	chr3_11088482
70	chr5_633734	chr5_8359966	chr12_7210467	chr1_20136090	chr1_25253276	chr3_11088482
71	chr5_361719	chr4_35018279	chr11_2960303	chr12_23125143	chr2_2882724	chr1_504463
72	chr5_361719	chr4_34890139	chr10_875427	chr6_14612486	chr1_25253276	chr1_504463
73	chr5_876463	chr4_34890139	chr10_875427	chr6_14612486	chr1_25253276	chr1_504463
74	chr5_876463	chr4_34890139	chr10_875427	chr6_14612486	chr1_27325849	chr1_504463
75	chr5_361719	chr5_8359966	chr4_503727	chr6_13355270	chr2_2882724	chr3_11088482
76	chr5_876463	chr4_35018279	chr4_1395698	chr6_11249268	chr1_25253276	chr3_11088482
77	chr5_361719	chr4_35018279	chr12_7210467	chr12_23125143	chr2_2882724	chr1_504463
78	chr5_876463	chr4_34890139	chr10_875427	chr6_14483751	chr1_26152958	chr1_504463
79	chr5_876463	chr4_34890139	chr10_875427	chr6_14483751	chr1_25253276	chr1_504463
80	chr5_876463	chr5_8359966	chr12_7210467	chr1_21657807	chr1_25024779	chr3_11088482
81	chr5_6874605	chr5_361719	chr6_12951899	chr1_25125127	chr3_11088482	chr1_9010958
82	chr5_876463	chr5_8359966	chr12_7210467	chr1_20136090	chr1_25253276	chr3_11088482
83	chr5_361719	chr4_34890139	chr4_4758113	chr6_11249268	chr1_26761329	chr3_11088482
84	chr5_876463	chr4_34890139	chr11_4127593	chr6_16864984	chr1_25125127	chr1_7320116
85	chr5_876463	chr4_34890139	chr4_8125009	chr6_13355270	chr1_27325849	chr3_11088482
86	chr5_876463	chr5_8359966	chr4_503727	chr6_13355270	chr1_27325849	chr3_11088482
87	chr5_876463	chr5_8359966	chr12_7210467	chr1_20136090	chr1_25024779	chr3_11088482
88	chr5_633734	chr4_35018279	chr12_6128026	chr12_23125143	chr2_2882724	chr1_504463
89	chr5_876463	chr4_34890139	chr10_875427	chr12_23125143	chr1_27325849	chr1_504463
90	chr5_876463	chr4_34890139	chr4_503727	chr1_21657807	chr1_25253276	chr3_11088482
91	chr5_876463	chr4_35018279	chr12_7210467	chr12_23125143	chr2_2882724	chr1_504463
92	chr5_633734	chr5_8359966	chr12_3632790	chr1_21657807	chr1_25253276	chr3_11088482
93	chr5_361719	chr4_34890139	chr11_4127593	chr6_16864984	chr1_25125127	chr1_7320116
94	chr5_876463	chr5_8359966	chr4_4405254	chr6_18969946	chr1_25125127	chr3_11088482
