# Supplementary material for: Bioinformatics approach for developing a minimum set of SNP markers for identification of temperate japonica rice varieties cultivated in Spain
Source: PLoS One. 2023 Jun 23;18(6):e0286839. doi: 10.1371/journal.pone.0286839 (PMC10289409; doi:10.1371/journal.pone.0286839)
Supplement: S9 Table — (XLSX) [file pone.0286839.s009.xlsx]

## Sheet: Genotype calling
S9 Table. Genotyping results from KASP assays performed at two facilities (score 1 from IVIA and score 2 from UZ), and from the initial previous SNP dataset.
	1-504463				1-9010958				1-21657807				1-25253276				1-26375603				1-27325849				3-11088482				4-503727				4-2500045				4-34890139				5-361719				5-876463				5-6874605
Variety	score 1	score 2	dataset	final score	score 1	score 2	dataset	final score	score 1	score 2	dataset	final score	score 1	score 2	dataset	final score	score 1	score 2	dataset	final score	score 1	score 2	dataset	final score	score 1	score 2	dataset	final score	score 1	score 2	dataset	final score	score 1	score 2	dataset	final score	score 1	score 2	dataset	final score	score 1	score 2	dataset	final score	score 1	score 2	dataset	final score	score 1
Albufera	TT	TT	TT	TT	AA	AA	AA	AA	CC	CC	CC	CC	CC	CC	CC	CC	TT	TT	TT	TT	TT	TT	TT	TT	AA	AA	AA	AA	GG	GG	GG	GG	CC	CC	CC	CC	TT	TT	TT	TT	GG	GG	GG	GG	CC	CC	CC	CC	GG
Antara	TT	TT	TT	TT	GG	GG	GG	GG	TT	TT	TT	TT	AA	AA	AA	AA	CC	CC	CC	CC	CC	CC	CC	CC	TT	TT	TT	TT	GG	GG	GG	GG	AA	AA	AA	AA	CC	CC	CC	CC	TT	TT	TT	TT	TT	TT	TT	TT	AA
Argila	TT	TT	TT	TT	GG	GG	GG	GG	TT	TT	TT	TT	AA	AA	AA	AA	CC	CC	CC	CC	CC	CC	CC	CC	TT	TT	TT	TT	GG	GG	GG	GG	AA	AA	AA	AA	TT	TT	TT	TT	TT	TT	TT	TT	TT	TT	TT	TT	GG
Arodelta	CC	CC		CC	GG	GG		GG	CC	CC		CC	CC	CC		CC	CC	CC		CC	CC	CC		CC	AA	AA		AA	GG	GG		GG	CC	CC		CC	TT	TT		TT	TT	TT		TT	CC	CC		CC	GG
Arpa	CC	CC	CC	CC	AA	AA	AA	AA	CC	CC	CC	CC	CC	CC	CC	CC	CC	CC	CC	CC	CC	CC	CC	CC	TT	TT	TT	TT	AA	AA	AA	AA	CC	CC	CC	CC	CC	CC	CC	CC	TT	TT	TT	TT	TT	TT	TT	TT	GG
Bahia	CC	CC	CC	CC	GG	GG	GG	GG	CC	CC	CC	CC	CC	CC	CC	CC	CC	CC	CC	CC	CC	CC	CC	CC	TT	TT	TT	TT	AA	AA	AA	AA	CC	CC	CC	CC	CC	CC	CC	CC	TT	TT	TT	TT	TT	TT	TT	TT	AA
Balillaxsollana	CC	CC	CC	CC	AA	AA	AA	AA	CC	CC	CC	CC	CC	CC	CC	CC	CC	CC	CC	CC	CC	CC	CC	CC	TT	TT	TT	TT	AA	AA	AA	AA	CC	CC	CC	CC	CC	CC	CC	CC	GG	GG	GG	GG	CC	CC	CC	CC	GG
Bomba	CC	CC	CC	CC	AA	AA	AA	AA	CC	CC	CC	CC	AA	AA	AA	AA	CC	CC	CC	CC	TT	TT	TT	TT	AA	AA	AA	AA	GG	GA	GG	GG	CC	CC	CC	CC	CC	TT	TT	TT	GG	GT	GG	GG	CC	CC	CC	CC	GG
Bombón	CC	CC	CC	CC	AA	AA	AA	AA	CC	CC	CC	CC	CC	CC	CC	CC	CC	CC	CC	CC	TT	TT	TT	TT	AA	AA	AA	AA	GG	GG	GG	GG	CC	CC	CC	CC	TT	TT	TT	TT	TT	TT	TT	TT	TT	TT	TT	TT	GG
Carnaroli	CC	CC	CC	CC	GG	GG	GG	GG	TT	TT	TT	TT	CC	CC	CC	CC	CC	CC	CC	CC	CC	CC	CC	CC	AA	AA	AA	AA	GG	GG	GG	GG	CC	CC	CC	CC	TT	TT	TT	TT	GG	GG	GG	GG	TT	TT	TT	TT	AA
Copsemar7	TT	TT	TT	TT	GG	GG	GG	GG	TT	TT	TT	TT	AA	AA	AA	AA	CC	CC	CC	CC	CC	CC	CC	CC	TT	TT	TT	TT	GG	GG	GG	GG	AA	AA	AA	AA	CC	CC	CC	CC	GG	GG		GG	CC	CC		CC	AA
Copsemar8	CC	CC		CC	AA	AA		AA	CC	CC		CC	CC	CC		CC	CC	CC		CC	CC	CC		CC	TT	TT		TT	GG	GG		GG	CC	CC		CC	TT	TT		TT	GG	GG		GG	CC	CC		CC	GG
Copsemar9	CC	CC		CC	GG	GG		GG	TT	TT		TT	CC	CC		CC	TT	TT		TT	CC	CC		CC	AA	TT		TT	GG	GG		GG	AA	AA		AA	TT	TT		TT	GG	GG		GG	CC	CC		CC	GG
Fado	CC	CC	CC	CC	GG	GG	GG	GG	CC	CC	CC	CC	CC	CC	CC	CC	TT	TT	TT	TT	CC	CC	CC	CC	TT	TT	TT	TT	GG	GG	GG	GG	CC	CC	CC	CC	TT	TT	TT	TT	NN	GG	GG	GG	CC	CC	CC	CC	GG
Fleixa	TT	TT	TT	TT	GG	GG	GG	GG	CC	CC	CC	CC	CC	CC	CC	CC	CC	CC	CC	CC	TT	TT	TT	TT	AA	AA	AA	AA	AA	AA	AA	AA	CC	CC	CC	CC	TT	TT	TT	TT	TT	TT	TT	TT	TT	TT	TT	TT	AA
Fonsa	TT	TT	TT	TT	GG	GG	GG	GG	TT	CT	TT	TT	AA	AA	AA	AA	CC	CC	CC	CC	CC	CC	CC	CC	TT	TT	TT	TT	AA	AA	AA	AA	CC	CC	CC	CC	CC	CC	CC	CC	GG	GG	GG	GG	CC	CC	CC	CC	AA
Furia CL	CC	CC		CC	GG	GG		GG	CC	CC		CC	CC	CC		CC	CC	CC		CC	CC	CC		CC	TT	NN		TT	AA	AA		AA	CC	CC		CC	TT	TT		TT	GG	GG		GG	CC	CC		CC	GG
Garbell	TT	TT		TT	NN	GG		GG	CC	CC		CC	CC	CC		CC	CC	CC		CC	CC	CC		CC	AA	AA		AA	GG	GG		GG	AA	AA		AA	TT	TT		TT	TT	TT		TT	TT	TT		TT	AA
Gavina	CC	CC	CC	CC	GG	GG	GG	GG	CC	CC	CC	CC	CC	CC	CC	CC	CC	CC	CC	CC	TT	TT	TT	TT	AA	AA	AA	AA	AA	AA	AA	AA	CC	CC	CC	CC	CC	CC	CC	CC	TT	TT	TT	TT	TT	TT	TT	TT	AA
Gleva	TT	TT	TT	TT	GG	GG	GG	GG	CC	CC	CC	CC	AA	AA	AA	AA	CC	CC	CC	CC	CC	CC	CC	CC	AA	AA	AA	AA	AA	AA	AA	AA	CC	CC	CC	CC	CC	CC	CC	CC	GG	GG	GG	GG	CC	CC	CC	CC	AA
Guadiagran	CC	CC		CC	AA	AA		AA	CC	CC		CC	AA	AA		AA	CC	CC		CC	CC	CC		CC	AA	AT		AT	GG	GG		GG	CC	CA		CA	TT	TT		TT	GG	GG		GG	CC	CC		CC	GG
Guadiamar	CC	CC	CC	CC	AA	AA	AA	AA	CC	CC	CC	CC	AA	AA	AA	AA	CC	CC	CC	CC	CC	CC	CC	CC	TT	TT	TT	TT	GG	GG	GG	GG	AA	AA	AA	AA	TT	TT	TT	TT	GG	GG	GG	GG	CC	CC	CC	CC	GG
Guara	TT	TT		TT	GG	GG		GG	CC	CC		CC	CC	AA		AA	CC	CC		CC	CC	CC		CC	NN	AA		AA	GG	AA		AA	AA	AA		AA	TT	TT		TT	TT	TT		TT	TT	TT		TT	AA
Hispagran	CC	CC		CC	AA	AA		AA	CC	CC		CC	CC	CC		CC	CC	CC		CC	CC	CC		CC	NN	TT		TT	AA	AA		AA	CC	CC		CC	TT	TT		TT	GG	GG		GG	CC	CC		CC	GG
Hispalong	CC	CC		CC	GG	GG		GG	CC	CC		CC	CC	CC		CC	CC	CC		CC	CC	CC		CC	AA	AA		AA	AA	AA		AA	CC	CC		CC	TT	TT		TT	GG	GG		GG	CC	CC		CC	GG
Hispamar	CC	CC		CC	GG	GG		GG	CC	CC		CC	AA	AA		AA	CC	CC		CC	CC	CC		CC	TT	TT		TT	GG	GG		GG	AA	AA		AA	TT	TT		TT	GG	GG		GG	CC	CC		CC	GG
Jsendra	TT	TT	TT	TT	GG	GG	GG	GG	TT	TT	TT	TT	CC	CC	CC	CC	TT	TT	TT	TT	TT	TT	TT	TT	TT	TT	TT	TT	GG	GG	GG	GG	AA	AA	AA	AA	CC	TT	TT	TT	TT	TT	TT	TT	TT	TT	TT	TT	GG
Lido	CC	CC	CC	CC	GG	GG	GG	GG	CC	CC	CC	CC	AA	AA	AA	AA	CC	CC	CC	CC	CC	CC	CC	CC	AA	AA	AA	AA	GG	GG	GG	GG	CC	CC	CC	CC	TT	TT	TT	TT	TT	TT	TT	TT	TT	TT	TT	TT	GG
Lluent	CC	CC		CC	GG	GG		GG	CC	CC		CC	CC	CC		CC	CC	CC		CC	CC	CC		CC	AA	AA		AA	AA	AA		AA	CC	CC		CC	CC	CC		CC	GG	GG		GG	CC	TT		TT	GG
Luna CL	CC	CC		CC	AA	AA		AA	CC	CC		CC	CC	CC		CC	CC	CC		CC	CC	CC		CC	AA	AA		AA	GG	GG		GG	CC	CC		CC	TT	TT		TT	GG	GG		GG	CC	CC		CC	GG
Mare CL	CC	CC		CC	GG	GG		GG	CC	CC		CC	NN	CC		CC	CC	CC		CC	CC	CC		CC	AA	AA		AA	AA	GG		GG	CC	CC		CC	TT	TT		TT	GG	GG		GG	CC	CC		CC	GG
Marisma	TT	TT	TT	TT	AA	AA	AA	AA	CC	CC	CC	CC	AA	AA	AA	AA	CC	CC	CC	CC	CC	CC	CC	CC	TT	TT	TT	TT	GG	GG	GG	GG	AA	AA	AA	AA	CC	CC	CC	CC	GG	TT	TT	TT	TT	TT	TT	TT	AA
Montsianell	TT	TT	TT	TT	AA	AA	AA	AA	TT	TT	TT	TT	CC	CC	CC	CC	TT	TT	TT	TT	TT	TT	TT	TT	TT	TT	TT	TT	AA	AA	AA	AA	CC	CC	CC	CC	CC	CC	CC	CC	TT	TT	TT	TT	TT	TT	TT	TT	AA
Nemesi CL	CC	CC		CC	AA	AA		AA	TT	TT		TT	CC	CC		CC	TT	TT		TT	CC	CC		CC	TT	TT		TT	AA	GG		GG	CC	CC		CC	CC	CC		CC	GG	GG		GG	CC	CC		CC	GG
Nuevo maratelli	CC	CC	CC	CC	AA	AA	AA	AA	CC	CC	CC	CC	CC	CC	CC	CC	CC	CC	CC	CC	CC	CC	CC	CC	TT	TT	TT	TT	GG	GG	GG	GG	CC	CC	CC	CC	CC	CC	CC	CC	TT	TT	TT	TT	TT	TT	TT	TT	GG
Olesa	CC	CC	CC	CC	AA	AA	AA	AA	CC	CC	CC	CC	CC	CC	CC	CC	CC	CC	CC	CC	CC	CC	CC	CC	AA	AA	AA	AA	GG	GG	GG	GG	CC	CC	CC	CC	CC	CC	CC	CC	GG	GG	GG	GG	CC	CC	CC	CC	AA
Pinyana	TT	TT	TT	TT	GG	GG	GG	GG	TT	TT	TT	TT	AA	AA	AA	AA	CC	CC	CC	CC	CC	CC	CC	CC	TT	TT	TT	TT	AA	AA	AA	AA	CC	CC	CC	CC	CC	CC	CC	CC	GG	GG	GG	GG	CC	CC	CC	CC	AA
Puntal	CC	CC	CC	CC	GG	GG	GG	GG	CC	CC	CC	CC	CC	CC	CC	CC	CC	CC	CC	CC	CC	CC	CC	CC	AA	AA	AA	AA	AA	AA	AA	AA	CC	CC	CC	CC	TT	TT	TT	TT	GG	GG	GG	GG	CC	CC	CC	CC	GG
Regina	CC	CC		CC	GG	GG		GG	TT	TT		TT	CC	CC		CC	TT	TT		TT	CC	CC		CC	TT	TT		TT	GG	GG		GG	CC	CC		CC	TT	TT		TT	TT	TT		TT	TT	TT		TT	GG
Ricastello	TT	TT	TT	TT	GG	GG	GG	GG	TT	TT	TT	TT	AA	AA	AA	AA	CC	CC	CC	CC	CC	CC	CC	CC	AA	AA	AA	AA	AA	AA	AA	AA	CC	CC	CC	CC	CC	CC	CC	CC	TT	TT	TT	TT	TT	TT	TT	TT	AA
Sirio CL	CC	CC		CC	GG	GG		GG	CC	CC		CC	CC	CC		CC	CC	CC		CC	CC	CC		CC	AA	AA		AA	GG	GG		GG	CC	CC		CC	CC	CC		CC	GG	GG		GG	CC	CC		CC	GG
Soto	TT	TT		TT	GG	GG		GG	TT	TT		TT	CC	CC		CC	TT	TT		TT	TT	TT		TT	TT	TT		TT	AA	AA		AA	CC	CC		CC	TT	TT		TT	GG	GG		GG	CC	CC		CC	GG
Tebre	TT	TT	TT	TT	AA	AA	AA	AA	TT	TT	TT	TT	CC	CC	CC	CC	TT	TT	TT	TT	TT	TT	TT	TT	AA	AA	AA	AA	AA	AA	AA	AA	CC	CC	CC	CC	CC	CC	CC	CC	TT	TT	TT	TT	TT	TT	TT	TT	AA
Thaiperla	CC	CC	CC	CC	AA	AA	AA	AA	CC	CC	CC	CC	AA	AA	AA	AA	CC	CC	CC	CC	CC	CC	CC	CC	TT	TT	TT	TT	AA	AA	AA	AA	CC	CC	CC	CC	TT	TT	TT	TT	GG	GG	GG	GG	CC	CC	CC	CC	GG
[truncated: 39 more columns]
